# Supplementary material for: Integrating Strategies of Herbal Metabolomics, Network Pharmacology, and Experiment Validation to Investigate Frankincense Processing Effects
Source: Front Pharmacol. 2018 Dec 18;9:1482. doi: 10.3389/fphar.2018.01482 (PMC6305425; doi:10.3389/fphar.2018.01482)
Supplement: FIGURE S1 — The barplot of canonical pathways associated with the targets. [file Data_Sheet_1.ZIP]

Archive with 7 entries (6 files):
- revise supplementary material/Figure S1.tiff
- revise supplementary material/Figure S2.tif
- revise supplementary material/Figure S3.TIF
- revise supplementary material/Table S1 The partition coefficient.docx
- revise supplementary material/Table S2 69 targets of 18 potential biomarkers.docx
- revise supplementary material/Table S3 The information for MRM parameters.docx
- revise supplementary material/
